# Supplementary material for: Sharing Milk and Knowledge in the Neonatal Intensive Care Unit Improves Care for Neonates in a Low- and Middle-Income Population—A North–South Collaboration
Source: Children (Basel). 2025 Mar 4;12(3):326. doi: 10.3390/children12030326 (PMC11940916; doi:10.3390/children12030326)
Supplement: Supplementary file 1 [file children-12-00326-s001.zip]

Archive with 2 entries (2 files):
- Froof S1.pdf
- Proof S2.pdf
